# Supplementary material for: Redirect Tropism of Fowl Adenovirus 4 Vector by Modifying Fiber2 with Variable Domain of Heavy-Chain Antibody
Source: Genes (Basel). 2024 Apr 8;15(4):467. doi: 10.3390/genes15040467 (PMC11049955; doi:10.3390/genes15040467)
Supplement: Supplementary file 1 [file genes-15-00467-s001.zip]

Archive with 1 entries (1 files):
- genes-2928846-supplementary.pdf
